# Supplementary material for: An Optimized Small Tissue Handling System for Immunohistochemistry and In Situ Hybridization
Source: PLoS One. 2016 Aug 4;11(8):e0159991. doi: 10.1371/journal.pone.0159991 (PMC4973989; doi:10.1371/journal.pone.0159991)
Supplement: S2 File — 3 hole Chamber A for Walled.stl. 3 hole Chamber B for Walled.stl. 3 hole Chamber C for Walled.stl. 3 hole Chamber D for Walled.stl. 3 hole Chamber E for Walled.stl. 3 hole Chamber F for Walled.stl. (ZIP) [file pone.0159991.s002.zip]

Archive with 13 entries (12 files):
- 3 hole Chamber A for Walled.stl
- __MACOSX/
- __MACOSX/._3 hole Chamber A for Walled.stl
- 3 hole Chamber B for Walled.stl
- __MACOSX/._3 hole Chamber B for Walled.stl
- 3 hole Chamber C for Walled.stl
- __MACOSX/._3 hole Chamber C for Walled.stl
- 3 hole Chamber D for Walled.stl
- __MACOSX/._3 hole Chamber D for Walled.stl
- 3 hole Chamber E for Walled.stl
- __MACOSX/._3 hole Chamber E for Walled.stl
- 3 hole Chamber F for Walled.stl
- __MACOSX/._3 hole Chamber F for Walled.stl
