# Supplementary material for: An Optimized Small Tissue Handling System for Immunohistochemistry and In Situ Hybridization
Source: PLoS One. 2016 Aug 4;11(8):e0159991. doi: 10.1371/journal.pone.0159991 (PMC4973989; doi:10.1371/journal.pone.0159991)
Supplement: S4 File — Walled 3 hole Lid A.stl. Walled 3 hole Lid B.stl. Walled 3 hole Lid C.stl. Walled 3 hole Lid D.stl. Walled 3 hole Lid E.stl. Walled 3 hole Lid F.stl. (ZIP) [file pone.0159991.s004.zip]

Archive with 13 entries (12 files):
- Walled 3 hole Lid A.stl
- __MACOSX/
- __MACOSX/._Walled 3 hole Lid A.stl
- Walled 3 hole Lid B.stl
- __MACOSX/._Walled 3 hole Lid B.stl
- Walled 3 hole Lid C.stl
- __MACOSX/._Walled 3 hole Lid C.stl
- Walled 3 hole Lid D.stl
- __MACOSX/._Walled 3 hole Lid D.stl
- Walled 3 hole Lid E.stl
- __MACOSX/._Walled 3 hole Lid E.stl
- Walled 3 hole Lid F.stl
- __MACOSX/._Walled 3 hole Lid F.stl
