# Supplementary material for: An Optimized Small Tissue Handling System for Immunohistochemistry and In Situ Hybridization
Source: PLoS One. 2016 Aug 4;11(8):e0159991. doi: 10.1371/journal.pone.0159991 (PMC4973989; doi:10.1371/journal.pone.0159991)
Supplement: S5 File — Lifter 1mm wider.stl. (ZIP) [file pone.0159991.s005.zip]

Archive with 3 entries (2 files):
- Lifter 1mm wider.stl
- __MACOSX/
- __MACOSX/._Lifter 1mm wider.stl
